# Supplementary material for: The progression rate of spinocerebellar ataxia type 3 varies with disease stage
Source: J Transl Med. 2022 May 14;20:226. doi: 10.1186/s12967-022-03428-1 (PMC9107762; doi:10.1186/s12967-022-03428-1)
Supplement: Supplementary file 2 — Additional file 2. ICARS prediction based on expanded ATXN3 CAG repeat length, AOga and duration. [file 12967_2022_3428_MOESM2_ESM.xls]

## Sheet: Sheet1
ICARS prediction per expanded CAG repeat length and per duration. Prediction of ICARS progression rate/year at different duration stage.
Prediction equations:ICARS=（-216.416）+(-9.814)*d1+(-8.745)*d2+(0.970)*CAGexp+0.171*dt*CAGexp+0.680*onset+0.015*dt*onset
Subject	CAGexp	onset	Total duarion at examination（dt）	Early/Late duration stage	d1	d2	Predicted ICARS scores	five years progression at early/late duration stage	Progression/year
1	60	55	5	Early	-8	0	13.121
1	60	55	10	Early	-3	0	19.476	6.355	1.271
1	60	55	15	Late	0	2	27.969
1	60	55	20	Late	0	7	39.669	11.7	2.34
2	60	60	5	Early	-8	0	16.896
2	60	60	10	Early	-3	0	23.626	6.73	1.346
2	60	60	15	Late	0	2	32.494
2	60	60	20	Late	0	7	44.569	12.075	2.415
3	65	50	5	Early	-8	0	18.471
3	65	50	10	Early	-3	0	28.726	10.255	2.051
3	65	50	15	Late	0	2	41.119
3	65	50	20	Late	0	7	56.719	15.6	3.12
4	65	55	5	Early	-8	0	22.246
4	65	55	10	Early	-3	0	32.876	10.63	2.126
4	65	55	15	Late	0	2	45.644
4	65	55	20	Late	0	7	61.619	15.975	3.195
5	70	45	5	Early	-8	0	23.821
5	70	45	10	Early	-3	0	37.976	14.155	2.831
5	70	45	15	Late	0	2	54.269
5	70	45	20	Late	0	7	73.769	19.5	3.9
6	70	50	5	Early	-8	0	27.596
6	70	50	10	Early	-3	0	42.126	14.53	2.906
6	70	50	15	Late	0	2	58.794
6	70	50	20	Late	0	7	78.669	19.875	3.975
7	75	40	5	Early	-8	0	29.171
7	75	40	10	Early	-3	0	47.226	18.055	3.611
7	75	40	15	Late	0	2	67.419
7	75	40	20	Late	0	7	90.819	23.4	4.68
8	75	45	5	Early	-8	0	32.946
8	75	45	10	Early	-3	0	51.376	18.43	3.686
8	75	45	15	Late	0	2	71.944
8	75	45	20	Late	0	7	95.719	23.775	4.755
9	80	35	5	Early	-8	0	34.521
9	80	35	10	Early	-3	0	56.476	21.955	4.391
9	80	35	15	Late	0	2	80.569
9	80	35	20	Late	0	7	107.869	27.3	5.46
10	80	40	5	Early	-8	0	38.296
10	80	40	10	Early	-3	0	60.626	22.33	4.466
10	80	40	15	Late	0	2	85.094
10	80	40	20	Late	0	7	112.769	27.675	5.535
In this model, dt represnted the total duration of disease. We defined two new variables (d1 and d2) for each individual: d1=dt -13 for dt≤13 and d1=0 for dt>13; while d2=0 for dt≤13, and d2 = dt -13 for dt>13. Any reader can perform his or her own predictions for ICARS by inserting other values of the CAGexp repeat lenghts and durations of interest in this present sheet. Abbreviations: ICARS = I…
